# Supplementary material for: Onset of embryonic and placental defects coincide in 19 of 22 novel mid-gestation lethal murine knockout lines
Source: Development. 2026 Jun 2;153(10):dev205276. doi: 10.1242/dev.205276 (PMC13286363; doi:10.1242/dev.205276)
Supplement: Table S3. Genotyping primers for the 22 KO lines. — PCR product sizes for each reaction are listed in parentheses. [file develop-153-205276-TableS3.xlsx]

## Sheet: Sheet1
Allele	Primer	Sequence (5’ to 3’)	Source
Alg3 wild type	Forward	CCT TGG TGC TTG TTT TCT TGA	JAX
(208 bp)	Reverse	GAG CCG CAG TAC AAA GAT GG	*
Alg3 knockout	Forward	GGA GAT AGC TTA GCA CGT GG	*
(549 bp)	Reverse	TCT CCT GCA GAA CAT TGG GA	*
Arpc1a wild type	Forward	AGA AGG AGG GGA AGAAACCA	JAX
(108 bp)	Reverse	AGC ACA GGT CAC TTG CTA CG	JAX
Arpc1a knockout	Forward	AGA AGG AGG GGA AGA AAC CA	JAX
(93 bp)	Reverse	GGA GTA AGG AAG GGA AGT GAA GA	JAX
Atp1b1 wild type	Forward	CTT TCA CTG CAA GTG ACA TTC TCG	UCD
(459 bp)	Reverse	CCA GTC ACT TAC TGC CAC AGT CCT C	UCD
Atp1b1 knockout	Forward	CTT TCA CTG CAA GTG ACA TTC TCG	UCD
(450 bp)	Reverse	GCA GAG ACC GTG GTA GGT TCT AGG T	UCD
Bltp2 wild type	Forward	GAG CTA CTT GGA GGA CTC TGC	JAX
(101 bp)	Reverse	CGG CCT CTT GAG AAA CAA G	JAX
Bltp2 knockout	Forward	AAA TCC GGC TTC AGG ATA CC	JAX
(102 bp)	Reverse	CGG CCT CTT GAG AAA CAA G	JAX
Chp1 wild type	Forward	GCC CTG GTT GGA CTA TTG CC	*
(416 bp)	Reverse	GCC CTG GTT GGA CTA TTG CC	*
Chp1 knockout	Forward	GTA CTG ACT TTC ATG TGT GGT GC	TCP
(808 bp)	Reverse	CCA CTG AGC TCA AAC CTT CTA GTA TC	TCP
Ehbp1 wild type	Forward	TCT CCA GTT CTC ACT GTC CTG	JAX
(149 bp)	Reverse	GCA TTC ATC CTC TGA AAA CA	JAX
Ehbp1 knockout	Forward	AGT GCT GGA CTT ATA GGT GTG AG	JAX
(147 bp)	Reverse	GCA TTC ATC CTC TGA AAA CA	JAX
Exoc3l4 wild type	Forward	GAG AGG AGG TAG CTG GTG GA	JAX
(393 bp)	Reverse	GCC TGT GGT GAG AAG CTT TC	*
Exoc3l4 knockout	Forward	GAG AGG AGG TAG CTG GTG GA	JAX
(218 bp)	Reverse	AGG GAT GCC ACA TGT TGA GA	*
Gcn1 wild type	Forward	GAG GCA CTG GAT GGG CAA A	*
(491 bp)	Reverse	AGG CCT CAC TGG CTA AAT CC	JAX
Gcn1 knockout	Forward	TAG AAA CAG GGT GTC TGT CTG TC	*
(302 bp)	Reverse	AGG CCT CAC TGG CTA AAT CC	JAX
Gmeb2 wild type	Forward	ATA CTT TTG TGG GGC GTA GC	JAX
(117 bp)	Reverse	CAT GCT CTA TCA GCC ACA GG	JAX
Gmeb2 knockout	Forward	ATA CTT TTG TGG GGC GTA GC	JAX
(157 bp)	Reverse	CCA TCA CCA CTA CCA CCA AGT	JAX
Got2 wild type	Forward	GTG GTG GCT CCA GGT TTT ACA CG	UCD
(489 bp)	Reverse	CTG GAG GTC CCA TTT CAA CAT GG	UCD
Got2 knockout	Forward	GTG GTG GCT CCA GGT TTT ACA CG	UCD
(443 bp)	Reverse	GCA GTG CTT GGT TGT GGT CTA GC	UCD
Kctd5 wild type	Forward	ACC TTC CAA GCT GCA GAA AA	*
(244 bp)	Reverse	AAA GCA GGT ACG CCC CTA GT	*
Kctd5 knockout	Forward	ACC TTC CAA GCT GCA GAA AA	*
(184 bp)	Reverse	GCT CTC CTC TCT GCT GTG CT	*
Pgm1 wild type	Forward	CTC AGT AAC ATG GTA GAG ATA TCC AAG	JAX
(111 bp)	Reverse	GAA GAA ATG CCA GGG GAA GA	JAX
Pgm1 knockout	Forward	CTC AGT AAC ATG GTA GAG ATA TCC AAG	JAX
(129 bp)	Reverse	TCA CAA AGC ACC AGG ACT CT	JAX
Ppox wild type	Forward	CCA CTG GCA AAA ACT AGG TAA G	JAX
(204 bp)	Reverse	GCG CCC ACT CTC TAT ACA GT	*
Ppox knockout	Forward	CCA CTG GCA AAA ACT AGG TAA G	JAX
(538 bp)	Reverse	TTA CTC TTC CAC CAG CAC GT	*
Rprd2 wild type	Forward	TTA AGG GTT TTT CGG TGC AT	JAX
(139 bp)	Reverse	AAC TGA AAA GCA GCC AGT GC	JAX
Rprd2 knockout	Forward	TTA AGG GTT TTT CGG TGC AT	JAX
(139 bp)	Reverse	TAT GCT CAC CCC ATT TTT GC	JAX
Slc30a9 wild type	Forward	TTT AAT GCT TTG GAC AGA ACA GTC	BCM
(512 bp)	Reverse	ACC CCT GGC TAT CTT GTA GAA	BCM
Slc30a9 knockout	Forward	TTT AAT GCT TTG GAC AGA ACA GTC	BCM
(376 bp)	Reverse	ATG AGC AGG GTT GAC TGG AG	BCM
Stt3b wild type	Forward	CCT TAA ACC TTG AAA ACT GGT TC	JAX
(108 bp)	Reverse	TGG CTA CAC ATA TCT CAC TAT GAA G	JAX
Stt3b knockout	Forward	CCT TAA ACC TTG AAA ACT GGT TC	JAX
(121 bp)	Reverse	TTC CCC CTT CTC TAG GAG TTC	JAX
Tedc2 wild type	Forward	TGC TTT TAG ACT CCG GTT GC	JAX
(101 bp)	Reverse	CAG CCA TGG TAT GGT CCA A	JAX
Tedc2 knockout	Forward	TGC TTT TAG ACT CCG GTT GC	JAX
(81 bp)	Reverse	CAA GCC CGG CAT TAG GAC T	JAX
Tgds wild type	Forward	ACA CTT TCC AGG ATC ACT CCA GCT	UCD
(491 bp)	Reverse	GTG CTT ACC TAC ATG TGT CTG TGC AG	UCD
Tgds knockout	Forward	ACA CTT TCC AGG ATC ACT CCA GCT	UCD
(505 bp)	Reverse	CGA CAA CGT GAG TGG CAG TCA G	UCD
Traf7 wild type	Forward	CAG GGC TTG AAT AGT GTT GTA AGG	JAX
(492 bp)	Reverse	TGT ATG AAG AGC TCT CCA ATC TGC	JAX
Traf7 knockout	Forward	GCT CTC TGC CTT GGT GTA GG	*
(540 bp)	Reverse	TGT GAC TTC TGG CTC TGG TG	*
Urm1 wild type	Forward	TGT TCT GTG CCT CCC TCT CT	*
(420 bp)	Reverse	TCC TGG CTG TCC TGA AAC TC	*
Urm1 knockout	Forward	GCT GGG AAC TGA GGT CTT TG	*
(305 bp)	Reverse	TCC TGG CTG TCC TGA AAC TC	*
Usb1 wild type	Forward	AGC TCT GGA AAG CAG GAT CA	*
(502 bp)	Reverse	ATC CAG TGG TGA CGG AGA AC	*
Usb1 knockout	Forward	AGC TCT GGA AAG CAG GAT CA	*
(503 bp)	Reverse	AAC TTG CGG GAT GAA GTC CT	*
Zmym2 wild type	Forward	GTG ATT TCC TGG ATC TAA AAA TGG	JAX
(158 bp)	Reverse	AAC AAT GGT TCC CTT CAT TG	JAX
Zmym2 knockout	Forward	GTG ATT TCC TGG ATC TAA AAA TGG	JAX
(168 bp)	Reverse	CAA CAA CCA AAA AGA GCA ATC	JAX
